# Supplementary material for: Data health risk assessment of nitrate contamination in groundwater of rural region in the Yerraguntla Mandal, South India
Source: Data Brief. 2020 Mar 11;30:105374. doi: 10.1016/j.dib.2020.105374 (PMC7139153; doi:10.1016/j.dib.2020.105374)
Supplement: Supplementary file 1 [file mmc1.xlsx]

## Sheet: Sheet1
	Male												Female										Childrens										Infants
	Sample no	Village names	CPW	IR	ED	EF	ABW	AET	CDI	RFD	Male		CPW	IR	ED	EF	ABW	AET	CDI	RFD	Female		CPW	IR	ED	EF	ABW	AET	CDI	RFD	Childrens HQ		CPW	IR	ED	EF	ABW	AET	CDI	RFD	Infants HQ		S.No	Nitrate	Infants	Children	Male	Female
	1	Thippaluru	69.2	2	40	365	78	14600	1.77436	1.6	1.10897		69.2	2	40	365	65	14600	2.12923	1.6	1.33077		69.2	0.78	12	365	20	4380	2.6988	1.6	1.68675		69.2	0.3	1	365	10	365	2.076	1.6	1.2975		1	69.2	1.2975	1.68675	1.10897	1.33077
	2	Sri Sai Charan School	72.2	2	40	365	78	14600	1.85128	1.6	1.15705		72.2	2	40	365	65	14600	2.22154	1.6	1.38846		72.2	0.78	12	365	20	4380	2.8158	1.6	1.75988		72.2	0.3	1	365	10	365	2.166	1.6	1.35375		2	72.2	1.35375	1.75988	1.15705	1.38846
	3	Sunkesula	65.23	2	40	365	78	14600	1.67256	1.6	1.04535		65.23	2	40	365	65	14600	2.00708	1.6	1.25442		65.23	0.78	12	365	20	4380	2.54397	1.6	1.58998		65.23	0.3	1	365	10	365	1.9569	1.6	1.22306		3	65.23	1.22306	1.58998	1.04535	1.25442
	4	Koduru	65.34	2	40	365	78	14600	1.67538	1.6	1.04712		65.34	2	40	365	65	14600	2.01046	1.6	1.25654		65.34	0.78	12	365	20	4380	2.54826	1.6	1.59266		65.34	0.3	1	365	10	365	1.9602	1.6	1.22513		4	65.34	1.22513	1.59266	1.04712	1.25654
	5	Peddapadu	160.23	2	40	365	78	14600	4.10846	1.6	2.56779		160.23	2	40	365	65	14600	4.93015	1.6	3.08135		160.23	0.78	12	365	20	4380	6.24897	1.6	3.90561		160.23	0.3	1	365	10	365	4.8069	1.6	3.00431		5	160.23	3.00431	3.90561	2.56779	3.08135
	6	Tummalapalli	140.36	2	40	365	78	14600	3.59897	1.6	2.24936		140.36	2	40	365	65	14600	4.31877	1.6	2.69923		140.36	0.78	12	365	20	4380	5.47404	1.6	3.42128		140.36	0.3	1	365	10	365	4.2108	1.6	2.63175		6	140.36	2.63175	3.42128	2.24936	2.69923
	7	Tummalapalli	290.24	2	40	365	78	14600	7.44205	1.6	4.65128		290.24	2	40	365	65	14600	8.93046	1.6	5.58154		290.24	0.78	12	365	20	4380	11.3194	1.6	7.0746		290.24	0.3	1	365	10	365	8.7072	1.6	5.442		7	290.24	5.442	7.0746	4.65128	5.58154
	8	Elumkuripalli	250.24	2	40	365	78	14600	6.41641	1.6	4.01026		250.24	2	40	365	65	14600	7.69969	1.6	4.81231		250.24	0.78	12	365	20	4380	9.75936	1.6	6.0996		250.24	0.3	1	365	10	365	7.5072	1.6	4.692		8	250.24	4.692	6.0996	4.01026	4.81231
	9	Elumkuripalli	28	2	40	365	78	14600	0.717949	1.6	0.448718		28	2	40	365	65	14600	0.861538	1.6	0.538462		28	0.78	12	365	20	4380	1.092	1.6	0.6825		28	0.3	1	365	10	365	0.84	1.6	0.525		9	28	0.525	0.6825	0.448718	0.538462
	10	Tummalapalli	26	2	40	365	78	14600	0.666667	1.6	0.416667		26	2	40	365	65	14600	0.8	1.6	0.5		26	0.78	12	365	20	4380	1.014	1.6	0.63375		26	0.3	1	365	10	365	0.78	1.6	0.4875		10	26	0.4875	0.63375	0.416667	0.5
	11	Valasapalli	36	2	40	365	78	14600	0.923077	1.6	0.576923		36	2	40	365	65	14600	1.10769	1.6	0.692308		36	0.78	12	365	20	4380	1.404	1.6	0.8775		36	0.3	1	365	10	365	1.08	1.6	0.675		11	36	0.675	0.8775	0.576923	0.692308
	12	Kadirivaripalle	140.24	2	40	365	78	14600	3.5959	1.6	2.24744		140.24	2	40	365	65	14600	4.31508	1.6	2.69692		140.24	0.78	12	365	20	4380	5.46936	1.6	3.41835		140.24	0.3	1	365	10	365	4.2072	1.6	2.6295		12	140.24	2.6295	3.41835	2.24744	2.69692
	13	Kadirivaripalle	36	2	40	365	78	14600	0.923077	1.6	0.576923		36	2	40	365	65	14600	1.10769	1.6	0.692308		36	0.78	12	365	20	4380	1.404	1.6	0.8775		36	0.3	1	365	10	365	1.08	1.6	0.675		13	36	0.675	0.8775	0.576923	0.692308
	14	Chirrajupalle	3.42	2	40	365	78	14600	0.0876923	1.6	0.0548077		3.42	2	40	365	65	14600	0.105231	1.6	0.0657692		3.42	0.78	12	365	20	4380	0.13338	1.6	0.0833625		3.42	0.3	1	365	10	365	0.1026	1.6	0.064125		14	3.42	0.064125	0.0833625	0.0548077	0.0657692
	15	Chirrajupalle	9	2	40	365	78	14600	0.230769	1.6	0.144231		9	2	40	365	65	14600	0.276923	1.6	0.173077		9	0.78	12	365	20	4380	0.351	1.6	0.219375		9	0.3	1	365	10	365	0.27	1.6	0.16875		15	9	0.16875	0.219375	0.144231	0.173077
	16	Chilamkur	2.5	2	40	365	78	14600	0.0641026	1.6	0.0400641		2.5	2	40	365	65	14600	0.0769231	1.6	0.0480769		2.5	0.78	12	365	20	4380	0.0975	1.6	0.0609375		2.5	0.3	1	365	10	365	0.075	1.6	0.046875		16	2.5	0.046875	0.0609375	0.0400641	0.0480769
	17	Chilamkur	6.3	2	40	365	78	14600	0.161538	1.6	0.100962		6.3	2	40	365	65	14600	0.193846	1.6	0.121154		6.3	0.78	12	365	20	4380	0.2457	1.6	0.153562		6.3	0.3	1	365	10	365	0.189	1.6	0.118125		17	6.3	0.118125	0.153562	0.100962	0.121154
	18	Chilamkur	4.21	2	40	365	78	14600	0.107949	1.6	0.0674679		4.21	2	40	365	65	14600	0.129538	1.6	0.0809615		4.21	0.78	12	365	20	4380	0.16419	1.6	0.102619		4.21	0.3	1	365	10	365	0.1263	1.6	0.0789375		18	4.21	0.0789375	0.102619	0.0674679	0.0809615
	19	Niduzuvi	9.24	2	40	365	78	14600	0.236923	1.6	0.148077		9.24	2	40	365	65	14600	0.284308	1.6	0.177692		9.24	0.78	12	365	20	4380	0.36036	1.6	0.225225		9.24	0.3	1	365	10	365	0.2772	1.6	0.17325		19	9.24	0.17325	0.225225	0.148077	0.177692
	20	Chilamkur	8.2	2	40	365	78	14600	0.210256	1.6	0.13141		8.2	2	40	365	65	14600	0.252308	1.6	0.157692		8.2	0.78	12	365	20	4380	0.3198	1.6	0.199875		8.2	0.3	1	365	10	365	0.246	1.6	0.15375		20	8.2	0.15375	0.199875	0.13141	0.157692
	21	Kalamala	10.12	2	40	365	78	14600	0.259487	1.6	0.162179		10.12	2	40	365	65	14600	0.311385	1.6	0.194615		10.12	0.78	12	365	20	4380	0.39468	1.6	0.246675		10.12	0.3	1	365	10	365	0.3036	1.6	0.18975		21	10.12	0.18975	0.246675	0.162179	0.194615
	22	Kalamala	10.24	2	40	365	78	14600	0.262564	1.6	0.164103		10.24	2	40	365	65	14600	0.315077	1.6	0.196923		10.24	0.78	12	365	20	4380	0.39936	1.6	0.2496		10.24	0.3	1	365	10	365	0.3072	1.6	0.192		22	10.24	0.192	0.2496	0.164103	0.196923
	23	Krishna Nagar(N C)	11.2	2	40	365	78	14600	0.287179	1.6	0.179487		11.2	2	40	365	65	14600	0.344615	1.6	0.215385		11.2	0.78	12	365	20	4380	0.4368	1.6	0.273		11.2	0.3	1	365	10	365	0.336	1.6	0.21		23	11.2	0.21	0.273	0.179487	0.215385
	24	Mekalabalayapalem	17.24	2	40	365	78	14600	0.442051	1.6	0.276282		17.24	2	40	365	65	14600	0.530462	1.6	0.331538		17.24	0.78	12	365	20	4380	0.67236	1.6	0.420225		17.24	0.3	1	365	10	365	0.5172	1.6	0.32325		24	17.24	0.32325	0.420225	0.276282	0.331538
	25	Chinnadandluru	15.24	2	40	365	78	14600	0.390769	1.6	0.244231		15.24	2	40	365	65	14600	0.468923	1.6	0.293077		15.24	0.78	12	365	20	4380	0.59436	1.6	0.371475		15.24	0.3	1	365	10	365	0.4572	1.6	0.28575		25	15.24	0.28575	0.371475	0.244231	0.293077
	26	Chinnadandluru	9.24	2	40	365	78	14600	0.236923	1.6	0.148077		9.24	2	40	365	65	14600	0.284308	1.6	0.177692		9.24	0.78	12	365	20	4380	0.36036	1.6	0.225225		9.24	0.3	1	365	10	365	0.2772	1.6	0.17325		26	9.24	0.17325	0.225225	0.148077	0.177692
	27	Chinnadandluru	10.25	2	40	365	78	14600	0.262821	1.6	0.164263		10.25	2	40	365	65	14600	0.315385	1.6	0.197115		10.25	0.78	12	365	20	4380	0.39975	1.6	0.249844		10.25	0.3	1	365	10	365	0.3075	1.6	0.192187		27	10.25	0.192187	0.249844	0.164263	0.197115
	28	Illuru	11.24	2	40	365	78	14600	0.288205	1.6	0.180128		11.24	2	40	365	65	14600	0.345846	1.6	0.216154		11.24	0.78	12	365	20	4380	0.43836	1.6	0.273975		11.24	0.3	1	365	10	365	0.3372	1.6	0.21075		28	11.24	0.21075	0.273975	0.180128	0.216154
	29	Mallepadu	32.12	2	40	365	78	14600	0.82359	1.6	0.514744		32.12	2	40	365	65	14600	0.988308	1.6	0.617692		32.12	0.78	12	365	20	4380	1.25268	1.6	0.782925		32.12	0.3	1	365	10	365	0.9636	1.6	0.60225		29	32.12	0.60225	0.782925	0.514744	0.617692
	30	Mallepadu	36.26	2	40	365	78	14600	0.929744	1.6	0.58109		36.26	2	40	365	65	14600	1.11569	1.6	0.697308		36.26	0.78	12	365	20	4380	1.41414	1.6	0.883837		36.26	0.3	1	365	10	365	1.0878	1.6	0.679875		30	36.26	0.679875	0.883837	0.58109	0.697308
	31	Venkatapuram	110.24	2	40	365	78	14600	2.82667	1.6	1.76667		110.24	2	40	365	65	14600	3.392	1.6	2.12		110.24	0.78	12	365	20	4380	4.29936	1.6	2.6871		110.24	0.3	1	365	10	365	3.3072	1.6	2.067		31	110.24	2.067	2.6871	1.76667	2.12
	32	Potladurti	560.24	2	40	365	78	14600	14.3651	1.6	8.97821		560.24	2	40	365	65	14600	17.2382	1.6	10.7738		560.24	0.78	12	365	20	4380	21.8494	1.6	13.6558		560.24	0.3	1	365	10	365	16.8072	1.6	10.5045		32	560.24	10.5045	13.6558	8.97821	10.7738
	33	Potladurti	26	2	40	365	78	14600	0.666667	1.6	0.416667		26	2	40	365	65	14600	0.8	1.6	0.5		26	0.78	12	365	20	4380	1.014	1.6	0.63375		26	0.3	1	365	10	365	0.78	1.6	0.4875		33	26	0.4875	0.63375	0.416667	0.5
	34	Bismillakhaderpalli	40	2	40	365	78	14600	1.02564	1.6	0.641026		40	2	40	365	65	14600	1.23077	1.6	0.769231		40	0.78	12	365	20	4380	1.56	1.6	0.975		40	0.3	1	365	10	365	1.2	1.6	0.75		34	40	0.75	0.975	0.641026	0.769231
	35	Hanumangutta	760.12	2	40	365	78	14600	19.4903	1.6	12.1814		760.12	2	40	365	65	14600	23.3883	1.6	14.6177		760.12	0.78	12	365	20	4380	29.6447	1.6	18.5279		760.12	0.3	1	365	10	365	22.8036	1.6	14.2522		35	760.12	14.2522	18.5279	12.1814	14.6177
	36	Yerraguntla	120.24	2	40	365	78	14600	3.08308	1.6	1.92692		120.24	2	40	365	65	14600	3.69969	1.6	2.31231		120.24	0.78	12	365	20	4380	4.68936	1.6	2.93085		120.24	0.3	1	365	10	365	3.6072	1.6	2.2545		36	120.24	2.2545	2.93085	1.92692	2.31231
	37	Yerraguntla	58	2	40	365	78	14600	1.48718	1.6	0.929487		58	2	40	365	65	14600	1.78462	1.6	1.11538		58	0.78	12	365	20	4380	2.262	1.6	1.41375		58	0.3	1	365	10	365	1.74	1.6	1.0875		37	58	1.0875	1.41375	0.929487	1.11538
	38	Yerraguntla	56	2	40	365	78	14600	1.4359	1.6	0.897436		56	2	40	365	65	14600	1.72308	1.6	1.07692		56	0.78	12	365	20	4380	2.184	1.6	1.365		56	0.3	1	365	10	365	1.68	1.6	1.05		38	56	1.05	1.365	0.897436	1.07692
	39	Yerraguntla	62	2	40	365	78	14600	1.58974	1.6	0.99359		62	2	40	365	65	14600	1.90769	1.6	1.19231		62	0.78	12	365	20	4380	2.418	1.6	1.51125		62	0.3	1	365	10	365	1.86	1.6	1.1625		39	62	1.1625	1.51125	0.99359	1.19231
	40	Thermal waste water	67	2	40	365	78	14600	1.71795	1.6	1.07372		67	2	40	365	65	14600	2.06154	1.6	1.28846		67	0.78	12	365	20	4380	2.613	1.6	1.63313		67	0.3	1	365	10	365	2.01	1.6	1.25625		40	67	1.25625	1.63313	1.07372	1.28846
																																											mean	86.1285	1.61491	2.09938	1.38026	1.65632
																																											max	760.12	14.2522	18.5279	12.1814	14.6177
																																											Mini	2.5	0.046875	0.0609375	0.0400641	0.0480769
[truncated: 9 more columns]
